# Supplementary material for: Complementary Feeding and Growth in Infants Born Preterm: A 12 Months Follow-Up Study
Source: Children (Basel). 2021 Nov 24;8(12):1085. doi: 10.3390/children8121085 (PMC8700469; doi:10.3390/children8121085)
Supplement: Supplementary file 1 [file children-08-01085-s001.zip]

Archive with 1 entries (1 files):
- children-1344263-supplementary.pdf
